# Supplementary material for: High Atlastin 2-2 (ATL2-2) Expression Associates with Worse Prognosis in Estrogen-Receptor-Positive Breast Cancer
Source: Genes (Basel). 2023 Jul 29;14(8):1559. doi: 10.3390/genes14081559 (PMC10454310; doi:10.3390/genes14081559)
Supplement: Supplementary file 1 [file genes-14-01559-s001.zip]

Archive with 2 entries (2 files):
- Supplement_Figures.pdf
- Supplement_Tables.xlsx
